# Supplementary material for: Super-Low Friction Electrification Achieved on Polytetrafluoroethylene Films-Based Triboelectric Nanogenerators Lubricated by Graphene-Doped Silicone Oil
Source: Micromachines (Basel). 2023 Sep 16;14(9):1776. doi: 10.3390/mi14091776 (PMC10536030; doi:10.3390/mi14091776)
Supplement: Supplementary file 1 [file micromachines-14-01776-s001.zip]

Archive with 2 entries (2 files):
- Supplementary Material-2594572-rev.pdf
- Video S1.mp4
